# Supplementary material for: Robotic Living Donor Right Hepatectomy: A Systematic Review and Meta-Analysis
Source: J Clin Med. 2022 May 5;11(9):2603. doi: 10.3390/jcm11092603 (PMC9103024; doi:10.3390/jcm11092603)
Supplement: Supplementary file 1 [file jcm-11-02603-s001.zip]

Archive with 1 entries (1 files):
- jcm-1672349-supplementary.pdf
